# Supplementary material for: Development of a yeast whole-cell biocatalyst for MHET conversion into terephthalic acid and ethylene glycol
Source: Microb Cell Fact. 2022 Dec 31;21:280. doi: 10.1186/s12934-022-02007-9 (PMC9805092; doi:10.1186/s12934-022-02007-9)
Supplement: Supplementary file 4 — Additional file 4. Display quantification CellProfiler pipeline. [file 12934_2022_2007_MOESM4_ESM.zip]

Archive with 2 entries (2 files):
- Display_quantification_pipeline.cpproj
- __MACOSX/._Display_quantification_pipeline.cpproj
